# Supplementary material for: Sirt2 promotes white matter oligodendrogenesis during development and in models of neonatal hypoxia
Source: Nat Commun. 2022 Aug 15;13:4771. doi: 10.1038/s41467-022-32462-2 (PMC9378658; doi:10.1038/s41467-022-32462-2)
Supplement: Supplementary file 3 — Source Data File [file 41467_2022_32462_MOESM3_ESM.xlsx]

## Sheet: Figure1
Fig. 1a
	Sirt2				Actin for Sirt2					Sirt1				Actin for Sirt1
Fig.1b	Sirt2							Sirt1
	Nx-P11	Hx-P11	Nx-P18	Hx-P18	Nx-P45	Hx-P45		Nx-P11	Hx-P11	Nx-P18	Hx-P18	Nx-P45	Hx-P45
	0.987021	0.556296	1.31759	0.456441	2.03853	1.4031		0.997323	1.11464	0.508139	0.901142	0.569497	0.580325
	0.810119	0.583338	1.41173	0.46641	1.89757	1.25779		1.1802	1.28654	0.581261	1.19918	0.67806	0.520117
	1.06606	0.643788	1.46219	0.369247	1.80928	1.44223		1.0066	1.01481	0.500934	1.05164	0.57203	0.552356
Fig.1d	Sirt2+ cell density			Fig.1e	Sirt2/DAPI
	Nx	Hx			Nx	Hx
	21272.5	9667.54			9.43218	4.77122
	18671.7	8772.49			7.86801	3.18061
	19972.1	8763.55			8.65009	4.50006
	25754.1	9443.17			9.42408	4.68813
	28217.8	8801.84			13.73	3.57
	29195.1	6914.1			13.75	4.42
	21907.7	8984.67			8.52	8.54
		5794.67			16.02	4.62
	19100.4	11186.9			12.81
	25003.2	11079.6			10.27
	23135.8	11026.9			13.85
	19235.1	8835.09												`								D
Fig.1g	Olig2+Sirt2+ cell density			Fig.1h	Olig2+Sirt2+/Olig2
	Nx	Hx			Nx	Hx
	29657.4	4206.5			56.21	19.73
	27759.6	3183			50.57	17.53
	35454.8	2102.28			56.18	15.33
	20335	3824.09			56.92	37.14
		2575.41				26.67
Fig.1j	NG2+Sirt2+ cell density			Fig.1k	NG2+Sirt2+/NG2
	Nx	Hx			Nx	Hx
	3112.7	2033.5			19.13	7.58
	3433.91	3067.24			10.79	17.98
	2296.41	3884.03			6.77	11.89
	2494.93	2468.1			5.84	10.13
Fig.1m	PDGFR+Sirt2+ cell denisty			Fig.1n	PDGFR+Sirt2/PDGFR
	Nx	Hx			Nx	Hx
	5408	5007.74			14	18.8889
	3405.26	2403.72			11.6667	16.6667
	3906	3004.64			12	10.8333
	2918.8	5007.74			15.9	12.6323
	2403.7				4.2
Fig.1p	CC1+Sirt2+ cell denisty			Fig.1q	CC1+Sirt2/CC1
	Nx	Hx			Nx	Hx
	14117.9	6467.79			51.9231	46.2698
	17464.5	8128.64			67.1212	33.9583
	17681.4	5596.15			62.274	41.25
	21461.8	5472.75			67.7778	37.1429

## Sheet: Figure2
Fig. 2d	Olig2 cell density			Fig. 2e	%Olig2/DAPI
	Term	Preterm			Term	Preterm
	66762.8	28556.3			77.3	34.1
	58786.7	12899.6			51.7	33.1
	73064.9	42243.7			77.4	53.6
	67156.7				67.8
Fig. 2g	Sirt2 mean intensity			Fig. 2h	Sirt2+ % area
	Term	Preterm			Term	Preterm
	45.8173	27.351			17.1767	2.39
	45.5313	11.7633			18.2633	0.00333333
	31.0337	23.82			6.07667	0.0766667
	51.053				21.4533
Fig. 2j	Olig2+Sirt2+ cell density			Fig. 2k	%Sirt2/Olig2
	Term	Preterm			Term	Preterm
	14070.1	10552.5			30.8	27
	13483.8	2345.01			36.5	10.2
	15242.6	5276.27			39	12.8
	17001.3				38.4

## Sheet: Figure3
Fig.3e	CC1+ cells					Fig.3f	CC1+ cells			Fig.3g	CC1+ cells					Fig.3h	CC1+ cells
	WT-Nx	WT-Hx	Sirt2STOP-PDGFR-Nx	Sirt2STOP-PDGFR-Hx			WT	Sirt2STOP-PDGFR			WT-Nx	WT-Hx	Sirt2STOP-PLP-Nx	Sirt2STOP-PLP-Hx			WT	Sirt2STOP-PLP
	20392.6	10462.6	55585.9	39542.6			-50.901	-46.225			36182.8	11651.2	59341.7	11374.7			-49.889	-72.693
	23259.2	10754.1	62577.5	32474.6							37127.8	13277.9	99754.2	17411.5
	21783.7	10838.2	55435.7	21227.3							39419.4	11785	58440.3	21962.5
	25754.1											10540.1	56744.9	19873.6
Fig.3k	Olig2+ cells
	WT-Nx	WT-Hx	Sirt2STOP-PDGFR-Nx	Sirt2STOP-PDGFR-Hx		Fig.3l	Olig2+ cells			Fig.3m	Olig2+ cells
	63395	25159.5	81738.5	43503.8			WT	Sirt2STOP-PDGFR			WT-Nx	WT-Hx	Sirt2STOP-PLP-Nx	Sirt2STOP-PLP-Hx		Fig.3n	Olig2+ cells
	66928.5	27374.7	97489.8	46913.4			-62.6292	-52.7917			32079	16329.1	90398.8	26579.5			WT	Sirt2STOP-PLP
	59323	18701	81782.7	32942.4							30259.2	11168.4	94359.5	19312.6			-53.0593	-77.6817
		18671.7	70800.4								39154.3	20755.8	88014.6	15037.6
													77455.4

## Sheet: Figure4
Fig.4e	CC1+Sirt2+ cells					Fig.4f	CC1+Sirt2+ cells			Fig.4g	CC1+ Sirt2+cells					Fig.4h	CC1+Sirt2+ cells
	WT-Nx	WT-Hx	Sirt2STOP-PDGFR-Nx	Sirt2STOP-PDGFR-Hx			WT	Sirt2STOP-PDGFR			WT-Nx	WT-Hx	Sirt2STOP-PLP-Nx	Sirt2STOP-PLP-Hx			WT	Sirt2STOP-PLP
	8613.97	3609.48	26290.6	18133.9			-65.4642	-13.2103			10221.2	3389.51	29256.7	7457.96			-77.5976	-72.6566
	9899.23	3460.71	23557.6	23052.4							20031	2492.86	21247.1	6317.46
	10578.9	2829.37	21730	20325.9							16250.5	3510.23	26290.7	7010.84
	16310.9	3433.88										6140.47	37658.2	10349.3
Fig.4k	Olig2+Sirt2+ cells					Fig.4l	Olig2+Sirt2+ cells
	WT-Nx	WT-Hx	Sirt2STOP-PDGFR-Nx	Sirt2STOP-PDGFR-Hx			WT	Sirt2STOP-PDGFR		Fig.4m	Olig2+Sirt2+ cells					Fig.4n	Olig2+Sirt2+ cells
	10202	3234.41	26207.2	23761.7			-70.0288	-18.4531			WT-Nx	WT-Hx	Sirt2STOP-PLP-Nx	Sirt2STOP-PLP-Hx			WT	Sirt2STOP-PLP
	9990.44	3160	33623.4	26064.9							20331.1	3472.68	31667.1	5142.56			-84.3616	-90.5503
	10460.1	2780.27	26719.7	20427.7							20566.4	3650.6	32429.7	4502.47
		3863.11	21833.8								26009	3143.02	36699.6	2816.86
													30289.7

## Sheet: Figure5
Fig.5c			pSirt2	actin				p27Kip1			actin			Foxo1			actin
Fig.5d	pSirt2						Fig.5e	p27Kip1					Fig.5e	Foxo1
	WT Nx	WT-Hx	S2StopPDGFR Nx	S2StopPDGFR Hx				WT Nx	WT-Hx	S2StopPDGFR Nx	S2StopPDGFR Hx			WT Nx	WT-Hx	S2StopPDGFR Nx	S2StopPDGFR Hx
	0.702226	0.36452	0.972688	1.00568				1.14029	0.488074	1.36499	1.1973			0.470024	0.108148	0.528992	0.523787
	0.543505	0.261549	0.828512	0.87557				1.33614	0.55511	1.66333	1.40385			0.445537	0.228808	0.497802	0.527275
	0.748789	0.356157	0.900751	0.805349				1.04909	0.097601	0.941771	1.00416			0.481152	0.218154	0.403883	0.440127
Fig.5g							Fig.5h
	Sirt2/p27		Sirt2/Sirt2	Sirt2/Foxo1	Sirt2/Sirt2			Nx-Sirt2/p27	Hx-Sirt2/p27	Nx-Sirt2/Foxo1	Hx-Sirt2/Foxo1
								1.48055	3.17789	1.55208	3.4799
								2.88684	3.02668	1.29448	3.67028
								1.12296	2.62503	2.28216	3.21326
								1.16526	2.97926	2.28548	4.65826
								1.59041	4.08998	1.95765	5.47933
										1.47563	3.34405
Fig.5i
	p27/acetyl		p27/p27	Foxo/acetyl	Foxo/Foxo		Fig.5j
								Nx-p27 acetyl	Hx-p27 acetyl	Nx-Foxo1 acetyl	Hx-Foxo1 acetyl
								1.37841	0.545357	5.77092	0.886614
								1.33347	0.478305	5.34399	0.134943
								1.46413	0.556318	4.47476	1.34727
								1.27583	0.457895	3.407	0.148261
								1.31313	0.123642
								1.49273	0.588529

## Sheet: Figure6
Fig.6b
	p21		actin				Cdk5		actin				p35		actin			Cdk4			actin			CyclinD1		actin			p107/E2F4/actin
Fig.6d						Fig.6e							Fig.6f					Fig.6g						Fig.6h					Fig.6i
	p21					Cdk5							p35					Cdk4						cyclinD1					p107
	WT Nx	WT-Hx	S2StopPDGFR Nx	S2StopPDGFR Hx		WT Nx	WT-Hx	S2StopPDGFR Nx	S2StopPDGFR Hx				WT Nx	WT-Hx	S2StopPDGFR Nx	S2StopPDGFR Hx		WT Nx	WT-Hx	S2StopPDGFR Nx	S2StopPDGFR Hx			WT Nx	WT-Hx	S2StopPDGFR Nx	S2StopPDGFR Hx		WT Nx	WT-Hx	S2StopPDGFR Nx	S2StopPDGFR Hx
	0.779883	0.276441	0.847608	0.902119		0.222107	0.543579	0.231494	0.241531				0.401502	0.512067	0.381444	0.348481		0.253543	1.11996	1.20895	1.16764			0.146352	0.444682	0.459179	0.543049		0.182312	0.513464	0.520813	0.49426
	0.97609	0.361621	1.01487	0.969111		0.332396	0.708905	0.313491	0.285311				0.361888	0.724741	0.397508	0.392154		0.164721	2.605	1.63075	1.54712			0.114935	0.441111	0.461574	0.436397		0.101148	0.450121	0.408312	0.317843
	1.04677	0.296682	0.928581	1.00628		0.379505	0.915991	0.366319	0.330186				0.488603	0.626526	0.401898	0.402057		0.13485	1.12913	0.900852	0.957694			0.195157	0.67454	0.711358	0.704077		0.128219	0.472106	0.490255	0.363392
Fig.6k																													Fig.6j
	Sirt2-p21	Sirt2-Sirt2		p21-acetyl lysine	p21-p21			Cdk4-CyclinD1	Cdk4-Cdk4			p107-E2F4, p107-p107			Sirt2-Cdk5	Sirt2-Sirt2		Cdk5-acetyl lysine		Cdk5-p35, Cdk5-Cdk5									E2F4
																													WT Nx	WT-Hx	S2StopPDGFR Nx	S2StopPDGFR Hx
																													0.313172	0.654627	0.560935	0.577383
																													0.312041	0.695712	0.680784	0.607948
																													0.330396	0.635478	0.498194	0.553424
Fig.6l	Sirt2-p21		p21-acetyl lysine			Fig.6m	Cdk4-CyclinD1		p107-E2F4				Fig.6n	Sirt2-Cdk5		Cdk5-acetyl lysine		Cdk5-p35
	Nx	Hx	Nx	Hx			Nx	Hx	Nx	Hx				Nx	Hx	Nx	Hx	Nx	Hx
	0.644626	0.457285	2.63242	1.75732			1.22747	1.89516	0.884931	0.111457				0.0608988	0.018317	0.645538	1.11024	0.673226	7.35237
	0.812222	0.286869	3.1	1.11765			1.29469	2.0504	0.939774	0.0958031				0.0470563	0.014344	0.570805	1.96987	1.21317	6.70229
	0.74777	0.441956	3.08471	2.08949			1.02077	1.92023	1.08323	0.0842064				0.0714133	0.020968	0.736216	2.34773	1.46048	6.02937

## Sheet: Figure7
Fig.7b	PDGFRα
	Nx-cytoplasmic	Hx-cytoplasmic	Nx-nuclear	Hx-nuclear
	5859.06	751.161	2028.14	4506.97
	5032.78	901.394	2253.48	2553.95
	5343.98	751.161	2028.14	4506.97
	4582.08		2779.3	4506.97
Fig.7d	CC1
	Nx-cytoplasmic	Hx-cytoplasmic	Nx-nuclear	Hx-nuclear
	18174	7002	643.85	3609.48
	17464	13682	563.37	3460.71
	15587	9289	450.7	3217.47
	21462	9443	643.85	3326.57
Fig.7f	Number of peaks
	Nx vs IgG	Hx vs IgG	Hx vs Nx
	2	50	33
Fig. 7i	Peak 268-3
	Nx	Hx
	1.6675	12.8496
	2.08668	6.83209
	0.881898	7.87875
	0.538262	7.79472
	Peak 268-2
	Nx	Hx
	2.16672	14.5025
	2.35687	6.78664
	1.67206	6.4525
	0.566947	6.67896
	Peak 308
	Nx	Hx
	3.1442	16.8624
	1.05782	8.96015
	1.00669	3.18692
	1.01628	17.4102
Fig.7l	%Diaph2+/Pdgfra+
	Nx	Hx
	27.04	66.29
	27.95	50.42
	19.06	57.59
	23.21	57.54
Fig. 7o	%Vegfc+/Pdgfra+
	Nx	Hx
	10.44	71.35
	8.68	70.76
	9.76	64.17
	9.55	83.81

## Sheet: Figure8
Fig.8a
	3DIC-O4						3DIC-O1
	Normoxia-control	Hypoxia-control	Normoxia -siRNA	Hypoxia - siRNA			Normoxia-control	Hypoxia-control	Normoxia -siRNA	Hypoxia - siRNA
	22.8261	12.7119	40.9091	61.7978			23.2954	17.6471	37.5	57.1429
	29.5918	12.3711	42.8571	71.5909			25.8582	16.6667	42.8571	63.6364
	22.0126	13.3333	50	64.2857			26.8198	16.3636	38.2353	53.3333
	19.0244	15.3846	50	53.3333
	25.4144	13.3333	46.6667
Fig.8b
	5DIC-O4						5DIC-O1
	Normoxia-control	Hypoxia-control	Normoxia -siRNA	Hypoxia - siRNA			Normoxia-control	Hypoxia-control	Normoxia -siRNA	Hypoxia - siRNA
	17.7419	5.44413	20	28.0899			24.7059	9.70874	48	68
	13.8686	6.08365	18.1818	29.5455			23.0045	9.47368	38.4615	73.0769
	14.7287	3.47826	22.2222	31.0345				10.2564	47.8261	78.2609
	20.1149	8.33333	28.5714	31.5789
	16.5803	6.25	16.6667	36.8421
			12.5
						Fig.8e
Fig.8d							WT Nx-Sirt2	WT-Hx-Sirt2	S1ffPDGFR Nx-Sirt2	S1ffPDGFR Hx-Sirt2
	Sirt2		actin				1.41536	0.605133	1.05855	1.44226
							1.43669	0.667592	1.4682	1.86354
							1.31924	0.82298	1.75564	1.20128
Fig.8g						Fig.8h
	Sirt1-WT Normoxia	Sirt1-WT Hypoxia	Sirt1ff-PDGFR -Normoxia	Sirt1ff-PDGFR -Hypoxia			Sirt1-WT Normoxia	Sirt1-WT Hypoxia	Sirt1ff-PDGFR -Normoxia	Sirt1ff-PDGFR -Hypoxia
	23.7951	9.88744	36.8767	44.7691			31623.9	16692.5	48036.8	45088.4
	22.6273	9.4914	35.8348	45.9074			33617.9	12319	45766.2	51239.6
	21.3577	9.32386	35.084	30.4943			26874.2	16801	48011.7	48164
	33.3333	9.83607	32.6279	50.6233			30705.3	17962.3	69858	81876.6
	25.9259	4.0899	37.7748	46.4389			38572.1	16418.2	102909	129801
	23.2143	4.90341	34.3571	50			34328.1	16340.2	88524.4	58805.2
	19.7452	3.97481	31.429	58.9473			32530.2	14406.2	56072	85632.4
	17.6471	1.78543	34.1708	47.9482			30273.4	8221.19	64385.2	88336.6
	23.887	7.73715	31.9004				32377.2	12989.2	56074.2	77444.7
	20.3301	7.21839	34.1176				44694.1	11872.2	80317.9
	20.787	6.46427					23376.3	11027.5
	23.7141	6.00421					31564.9	11963
							27876.4	11963
Fig.8j						Fig.8k
	Sirt1-WT Normoxia	Sirt1-WT Hypoxia	Sirt1ff-PDGFR -Normoxia	Sirt1ff-PDGFR -Hypoxia			Sirt1-WT Normoxia	Sirt1-WT Hypoxia	Sirt1ff-PDGFR -Normoxia	Sirt1ff-PDGFR -Hypoxia
	42.5144	20.8333	64.375	75.0331			8225.22	1180.4	19780.6	23064.2
	41.9192	26.0417	59.4276	72.2751			9259.77	2804.34	21032.5	34102.7
	33.2153	17.5	69.697	78.4777			11536.1	2620.72	17172	25389.2
	34.6675	25					8853.11	2620.72
Fig.8m						Fig.8n
	Sirt1-WT Normoxia	Sirt1-WT Hypoxia	Sirt1ff-PDGFR -Normoxia	Sirt1ff-PDGFR -Hypoxia			Sirt1-WT Normoxia	Sirt1-WT Hypoxia	Sirt1ff-PDGFR -Normoxia	Sirt1ff-PDGFR -Hypoxia
	44.1957	33.4325	56.6667	68.75			10910.6	3183.49	10015.5	18779
	34.7164	26.4057	50	66.0318			9614.86	3865.55	10140.7	17126.5
	42.0682	26.0417	55.8333	82.8869			11599.2	4828.89	8262.77	21730
	38.0968	19.3576		80			10636.8	4296.19	10416.1	18027.9
Fig.8p						Fig.8q
	Sirt1-WT Normoxia	Sirt1-WT Hypoxia	Sirt1ff-PDGFR -Normoxia	Sirt1ff-PDGFR -Hypoxia			Sirt1-WT Normoxia	Sirt1-WT Hypoxia	Sirt1ff-PDGFR -Normoxia	Sirt1ff-PDGFR -Hypoxia
	30.1515	13.3929	75.2778	91.6667			5258.13	1395.01	12784.5	9614.86
	24.4643	15	67.7778	96.1934			3517.33	973.095	10845.3	13320.6
	21.9813	18.75	77.7778	95.7762			5424.46	1207.22	11618	12619.5
	27.3479		78.5714				4733.3	1191.78	11868.4

## Sheet: Supp.Figure1
Supp.Fig.1a
	NG2-Nx	NG2-Hx	Sirt1-Nx	Sirt1-Hx	Sirt2-Nx	Sirt2-Hx
	0.281557	16.8145	0.703998	2.06871	0.868868	3.08257
	0.263306	25.6811	0.957554	1.61409	0.697928	0.468257
	2.00488	90.641	0.892901	2.1023	0.927841	0.145084
	6.72797	189.16	1.66135		1.77731	0.556574
		123.055				0.392088
Supp.Fig.1b
	CNP-Nx	CNP-Hx	Sirt1-Nx	Sirt1-Hx	Sirt2-Nx	Sirt2-Hx
	2.0655	0.24639	1.06258	2.02593	1.99583	0.0174393
	0.484144	0.0834141	2.52163	2.53221	2.30482	0.0254519
		0.0533022	1.52945	0.816709	0.468997	0.00848655
		0.0101344	0.244019	0.837577	0.463521	0.20178
		0.00242368		0.0120724		0.225626

## Sheet: Supp.Figure2
Supp.Fig.2b					Supp.Fig.2c					Supp.Fig.2e					Supp.Fig.2f
	GFAP+Sirt2+/GFAP					GFAP+Sirt2+/mm3					Iba1+Sirt2+/mm3					Iba1+Sirt2+/Iba
	Nx	Hx				Nx	Hx				Nx	Hx				Nx	Hx
	7.14286	4.7619				751.161	600.929				9.52381	11.1111				2003.1	858.47
	6.66667	4.7619				1096.93	751.161				5.55556	3.7037				667.699	751.161
	6.98413	2.22222				462.253	1047.07				11.1111	4.16667				1001.55	667.699
	5.25794	7.82204				963.027	600.929				3.7037	5.55556				500.774	1201.86
	3.95299	1.38889				1669.25	1101.7				4.16667	5.34188				878.551	1008.55

[truncated: 8 more sheets: Supp.Figure3, Supp.Figure4, Supp.Figure5, Supp.Figure6, Supp.Figure7, Supp.Figure8, Supp. Figure9, Supp. Figure 10]
